# Supplementary material for: A High-Throughput Biosensing Approach for Rapid Screening of Compounds Targeting the hNav1.1 Channel: Marine Toxins as a Case Study
Source: Mar Drugs. 2025 Mar 9;23(3):119. doi: 10.3390/md23030119 (PMC11943507; doi:10.3390/md23030119)
Supplement: Supplementary file 1 [file marinedrugs-23-00119-s001.zip]

Archive with 1 entries (1 files):
- marinedrugs-3488318-supplementary.pdf
